# Supplementary material for: Preferences of Patients with Non-Communicable Diseases for Primary Healthcare Facilities: A Discrete Choice Experiment in Wuhan, China
Source: Int J Environ Res Public Health. 2020 Jun 4;17(11):3987. doi: 10.3390/ijerph17113987 (PMC7311994; doi:10.3390/ijerph17113987)
Supplement: Supplementary file 1 [file ijerph-17-03987-s001.zip]

Archive with 3 entries (2 files):
- Supplementary files/
- Supplementary files/Questionnaire Block 1.docx
- Supplementary files/Questionnaire Block 2.docx
